# Supplementary material for: Isolation and Structural Identification of New Diol Esters of Okadaic Acid and Dinophysistoxin-1 from the Cultured Prorocentrum lima
Source: Toxins (Basel). 2025 Jan 7;17(1):28. doi: 10.3390/toxins17010028 (PMC11768745; doi:10.3390/toxins17010028)
Supplement: Supplementary file 1 [file toxins-17-00028-s001.zip]

Archive with 1 entries (1 files):
- toxins-3331974-supplementary.pdf
